# Supplementary material for: VNTR polymorphism in the breakpoint region of ABL1 and susceptibility to bladder cancer
Source: BMC Med Genomics. 2021 May 5;14:121. doi: 10.1186/s12920-021-00968-1 (PMC8097952; doi:10.1186/s12920-021-00968-1)
Supplement: Supplementary file 2 — Additional file 2: Supplementary Table S1. Homology comparison of repeat sequences in the ABL1-MS1 region. [file 12920_2021_968_MOESM2_ESM.xlsx]

## Sheet: Sheet1
	Supplementary Table S1. Homology comparison of repeat sequences in the ABL1-MS1 region.
	Identities (%)	1-1	1-2	1-3	1-4	1-5	1-6	1-7	1-8	1-9	1-10	1-11	1-12	1-13	1-14	1-15	1-16	1-17	1-18	1-19	1-20
	MS1-1	100
	MS1-2	96	100
	MS1-3	95	93	100
	MS1-4	95	93	97	100
	MS1-5	96	95	99	99	100
	MS1-6	93	97	96	96	97	100
	MS1-7	95	93	97	97	99	96	100
	MS1-8	93	92	96	96	97	95	99	100
	MS1-9	88	92	91	91	92	95	91	89	100
	MS1-10	93	92	96	99	97	95	96	95	89	100
	MS1-11	93	92	96	99	97	95	96	95	89	97	100
	MS1-12	92	96	95	95	96	99	95	95	93	93	93	100
	MS1-13	88	91	91	91	92	93	91	89	91	89	89	92	100
	MS1-14	95	99	92	92	93	96	92	91	91	91	91	95	89	100
	MS1-15	93	92	96	96	97	95	96	95	89	95	97	93	89	91	100
	MS1-16	92	91	95	95	96	93	97	96	88	93	93	92	88	89	93	100
	MS1-17	95	93	97	97	99	96	97	96	91	96	96	95	91	92	96	95	100
	MS1-18	88	86	91	91	92	88	94	92	86	90	90	87	83	84	92	91	91	100
	MS1-19	83	86	86	86	87	88	86	84	92	84	84	87	89	84	84	83	86	86	100
	MS1-20	73	76	76	76	77	78	77	76	82	74	74	77	82	74	76	74	76	78	86	100
